# Supplementary material for: Distinct inflammatory and wound healing responses to complex caudal fin injuries of larval zebrafish
Source: eLife. 2019 Jul 1;8:e45976. doi: 10.7554/eLife.45976 (PMC6602581; doi:10.7554/eLife.45976)
Supplement: Figure 1—source data 1. [file elife-45976-fig1-data1.xlsx]

## Sheet: Sheet1
Figure 1 - Source Data 1
Figure 1D: Tissue regrowth area following transection or thermal injury
Summary Statistics (arithmetic from GraphPad Prism 7)
Wound	Time point	Total n	Mean	SD	SE	Median	lower 95% CI of mean	upper 95% CI of mean		p values*
Transection	4 hpw	69	25267	15780	1900	28107	21476	29058		0.1632
Burn	4 hpw	71	21642	10195	1210	20833	19229	24055
Transection	24 hpw	69	40142	24627	2965	48469	34226	46058		0.0004
Burn	24 hpw	70	31670	15632	1868	30105	27943	35398
Transection	48 hpw	68	76867	14658	1778	77763	73319	80415		<0.0001
Burn	48 hpw	70	51387	18850	2253	49210	46892	55882
Transection	72 hpw	66	93368	12558	1546	94788	90281	96455		<0.0001
Burn	72 hpw	70	77231	16154	1931	78703	73380	81083
Transection	96 hpw	62	100401	11242	1428	100518	97546	103256		0.6083
Burn	96 hpw	69	98872	13887	1672	101360	95536	102209
										*p values determined using SAS, differences of least squares means with repeated measures
										See methods section and supplemental SAS codes for details of analysis used
Source Data
Transection		Regrowth area (µm2)						Burn		Regrowth area (µm2)
replicate	larva	4 hpw	24 hpw	48 hpw	72 hpw	96 hpw		replicate	larva	4 hpw	24 hpw	48 hpw	72 hpw	96 hpw
1	1	6857.81	8404.91	74819.6	79383.3	83657.7		1	1	6266.37	10035.3	24781.9	45269.7	80822.2
	2	10358.7	9389.77	80519.4	89031.8	107230			2	7111.57	7813.8	12917.2	35041.7	59554.2
	3	6478.99	5499.12	81317.5	111216	123689			3	9686.98	12508.2	31416.4	80154.8	76856.6
	4	4586.91	5134.9	61656.9	63287.3	90209.4			4	12182.1	30107.2	54048.5	82907.7	128541
	5	1914.97	2604.27	16495.4	44489.5	68867.7			5	12683.7	15092.2	36132.7	82067.8	79313.3
	6	5869.31	5728.66	62553.9	81589.5	97058.9			6	13363
	7	8634.13	8886.23	74486.9	96512.2	103134			7	14517.4	14213.2	31797.6	81424	113808
	8	6696.27	4952.13	70538.5	95195	94488.1			8	10514.3	24835.3	22435.7	57090.6	67515.6
	9	7490.05	4984.63	62379.4	88411.9	92810			9	9927.47	32404.3	36816.4	62736	88575.7
	10	2737.62	2839.12	53238.8	74134.3	95290.5			10	10005.8	30101.8	45797.1	60559.6	102494
	11	13188.5	14943.6	78440.6	101700	113350			11	15003.7	11277.2	47068.6	78353.3	99358
	12	6838.9	8756.53	74740.3	82745.2	115914			12	10417.4	21516.2	21366.5	51528.4	90186.5
	13	11399.9	8838.13	77098.4	89442.8	98188.7			13	24239.2	13892.8	48734.8	84366.9	119408
	14	8273.89	9663.1	62646.4	87799.1	78994.2			14	11903.8	5244.03	44140.2	87924.9	117239
	15	8871.3	8518.36	79145.1	103480	117008			15	10556.4	30033.2	15690.3	53028.1	81948.4
	16	3317.78	4057.17	63735.4	89250.7	101558			16	14548.2	40834.7	60144.3	89022.2	115199
	17	2842.77	4187.53	70789.3	106310	114238			17	19079.7	18254.1	67421.4	88493.4	103500
	18	7369.97	7392.86	70267.8	69294.6				18	15203.4	14828.2	28540.5	56218.8	87824
	19	4961.74	4808.49	75310.9	98995.4	98772.5			19	18086.3	23743.6	31184.2	53207.6	102170
	20	2237.73	3909.22	51434.9	78249.5	104084			20	21064	20936.3	46770.7	66656.8	90740.1
	21	5210.53	5277.53	74118.7	85584				21	18210.3	18409	43902.4	81728.1	109406
									22	10670.8	15163.9	42452.2	67854.3	105056
									23	13840.3	18084.6	44262	76300	103408
									24	5590.01	10484.8	19601.2	62276.9	122095
2	1	36262.1	64077.8	52364	89552.2	102149		2	1	20877	22153.7	45167.5	93396.4	96553.4
	2	31091.7	43631.4	70826.8	89997.4	98495.9			2	20621.5	22069.8	51298.2	93396.4	105429
	3	38325.7	59636.2	81523.5	89231.8	110066			3	22979	36847.5	46105.3	76043.6	99287
	4	12193.7	27930.8	63949.4	77022.2	85056.6			4	20137.6	33362.6	63655.8	103575	97710.4
	5	37103	44828.2	57281.3					5	17121.3	28461.5	33742.7	56161.5	78948.7
	6	51642.2	73638.7	94808.2	104566				6	16033.3	25758.8	52654.9	72481.7	91853.7
	7	33667.4	58888.1	57717.9	96924.9	101120			7	10812.5	21070.7	41946.4	80730.4	84273.1
	8	29690.5	47787.7	53240.4	92850.1	99529.8			8	27115.5	29492.5	26778.4	57476.4	112457
	9	38977.8	41795.4	86200.6	101721	108036			9	7966.72	9860.13	25800.9	51355.6	84137.4
	10	10405.8	25057.5	68548.2	86797.4	100949			10	16990.3	23179	54890.7	69064.4	100026
	11	15754	36760.3	70460.6	90082.6	101252			11	25761.4	38820.9	49485.8	79429.7	113786
	12	33271.7	66253.8	82692.8	94044.3	105847			12	23839.5	37446.6	57586.8	79050.6	100287
	13	8097.09	31985	68233.8	98716.4	118552			13	13794.6	19783.3	34121.2	69053.1	83993.1
	14	38474.6	60447.5	92176.4	95811.3	102195			14	24354.6	38509.8	66461.1	69053.1	108209
	15	58507.7	80245.4	102857	100510	103842			15	20833.5	27913.9	49767.4	59098.8	83941.7
	16	24822	49281.8	74704.1	89830.2	97696.4			16	14105.4	30767.3	41641.8	71822.2	110520
	17	47757.9	69048.1	93239.6	105386	100087			17	26671.6	31943.8	24058.1	57701.3	72058.4
	18	24849.9	54779.6	87561.6	105459	92067.6			18	21404.4	28132.2	41448.1	72679.1	107547
	19	50497.5	66976.3	87925.5	101084	97547.5			19	26765.2	32273.6	57590.8	80937.7	101813
	20	35505.4	53982.6	78814.4	73024	91332.9			20	27099.9	38498.1	48933.5	69914.2	105124
	21	35401.9	54039.8	104198	114151	130998			21	33842.2	39367.6	50386.4	78093.2	106561
	22	47460	65575.4	95691.9	110789	116238			22	24474	37594.6	68474.3	91576.7	110998
	23	35471.9	59293.5	96167.2	87935.8	104738			23	26344.2	36178.5	54022.6	70812.2	91061.5
	24	59539.6	76491.4	90071.2	109216	108547
3	1	39538.1	61081.8	87476.4	99738.8	97594.3		3	1	54999.8	67628.7	88598.9	103497	105666
	2	39389.4	60749.7	89742.3	97545.5				2	26521.7	44589.4	83786.8	101382	114194
	3	48432.2	67757.8	89068.6					3	22419.7	35536	62391.3	82191.6	102047
	4	24031.2	47509.4	93566.6	82977.7	87287.6			4	35505.1	40668.9	69709.6	97011.4	108043
	5	30212.6	53231.4	84376.2	101784	96614.1			5	22413.4	33956.7	46417.8	67725.3
	6	16764.4	43199.5	75842.9	110147	117624			6	15060.7	24112.5	47385.4	86132.6	101360
	7	26838.1	48413.7	79294.7	94651.6	97725.9			7	20423.8	15378.8	45219.6	68034.4	97828.4
	8	34445.3	60393.8	88779.7	107458	103064			8	35355.8	45049.1	70031.7	88383.6	96415
	9	21105.2	33611	69056.8	99651.9	99408.1			9	36586.8	70563.1	87264.4	95638.5	95864.7
	10	26255	48469.4	78426.6	88041.3	84871.4			10	35936.7	61686.1	75076.7	96386.2	107475
	11	35579.7	54040.5	86890.6	94285.4	96337.1			11	21444.2	51178.8	68421.9	93924.9	102307
	12	32126.3	51600.4	69461.1	78517.2	79208.5			12	17981.1	33416.7	43052.6	67064.2	72914.2
	13	18589.5	39959.3	68433.5	93639.3	92419.6			13	38498.5	59497.2	73833.7	88385.6	93338.7
	14	37870.5	58546.1	82839.7	92421.2	94443.7			14	31025	45656.5	71329.6	78356.3	97112.9
	15	26583	49164	69392.8	98308.8	87319.2			15	35165.8	47027.8	69025.2	99117.5	113391
	16	29975.1	55130.5						16	30832	45738.4	74963.9	96907.3	111186
	17	38534.3	63228.2	94598.2	107434	104537			17	12590.5	28006.4	53787.1	62378.4	83972.2
	18	42771.2	69411.7	90209.7	103728	104851			18	23251.7	35533.6	65140.6	86353.5	114536
	19	30977.9	55024	75533.8	97609.5	103115			19	42068.4	60133.4	77730.4	85927.3	96502.9
	20	28107.3	53068.9	73744.8	98036.4	104274			20	35502.1	71166.1	83911.1	84773.3	86362.5
	21	31516.3	56544.6	82035.3	94924.3	95841.2			21	31433.3	26304.4	65987.1	75982.6	98127.3
	22	45294.6	67990	93960	103507	103159			22	47047.7	67899.1	91043.9	105320	105897
	23	30283.3	51557.3	81103.2	83143.9	84838.3			23	28423.7	37790.9	65257.7	93410.4	105743
	24	37286.1	68905.8	96153.6	113941	115420			24	31446.6	39113.5	74298.5	114801	120319
