# Supplementary material for: Distinct inflammatory and wound healing responses to complex caudal fin injuries of larval zebrafish
Source: eLife. 2019 Jul 1;8:e45976. doi: 10.7554/eLife.45976 (PMC6602581; doi:10.7554/eLife.45976)
Supplement: Figure 1—source data 2. [file elife-45976-fig1-data2.xlsx]

## Sheet: Sheet1
Figure 1 - Source Data 2
Figure 1E: Tissue regrowth area following transection or Lm-infected transection
Summary Statistics (arithmetic from GraphPad Prism 7)
Wound	Time point	Total n	Mean	SD	SE	Median	lower 95% CI of mean	upper 95% CI of mean		p values*
Uninfected	4 hpw	40	22195	4394	694.7	21973	20789	23600		0.7758
Lm-infected	4 hpw	58	20717	4833	634.7	20279	19446	21988
Uninfected	24 hpw	40	41522	5947	940.4	42058	39620	43424		0.3082
Lm-infected	24 hpw	58	39476	6909	907.1	38670	37660	41293
Uninfected	48 hpw	39	74674	7759	1243	76076	72158	77189		<0.0001
Lm-infected	48 hpw	58	54399	13279	1744	53543	50907	57890
Uninfected	72 hpw	40	97159	10044	1588	98547	93946	100371		<0.0001
Lm-infected	72 hpw	58	58502	20015	2628	52191	53240	63765
Uninfected	96 hpw	40	99283	9858	1559	100169	96130	102436		<0.0001
Lm-infected	96 hpw	58	55822	22312	2930	50145	49955	61688
Uninfected	120 hpw	40	96739	9157	1448	97883	93810	99667		<0.0001
Lm-infected	120 hpw	58	53274	21694	2849	47786	47570	58978
Uninfected	144 hpw	39	94233	8522	1365	94398	91471	96996		<0.0001
Lm-infected	144 hpw	58	51263	21671	2846	46514	45565	56961
Uninfected	168 hpw	40	92481	8878	1404	91281	89642	95320		<0.0001
Lm-infected	168 hpw	57	50448	21434	2839	45264	44761	56135
										*p values determined using SAS, differences of least squares means with repeated measures
										See methods section and supplemental SAS codes for details of analysis used
Source Data
Uninfected		Regrowth area (µm2)									Lm-infected		Regrowth area (µm2)
replicate	larva	4 hpw	24 hpw	48 hpw	72 hpw	96 hpw	120 hpw	144 hpw	168 hpw		replicate	larva	4 hpw	24 hpw	48 hpw	72 hpw	96 hpw	120 hpw	144 hpw	168 hpw
1	1	22626.7	39379.1	77275.4	96457.8	98397.3	98559.5	94227.1	91063.2		1	1	18302.6	38350.6	65481.2	67176.6	56586.2	50852.6	46045	32677.4
	2	32882.4	42606.4	76247.9	88198	90564	88635.5	87386.5	85440.3			2	13167.6	29610.3	48309.5	54446.1	50320.7	49774.4	47893	44388.1
	3	13350	29759.5	60463.9	74560.5	75884.8	76850.5	76746.4	75605.5			3	23805.7	31671.2	31791.6	35994.6	31574	42971.9	45547.5	46128.9
	4	17164.3	33230.9	68325.4	93008	90346.1	89011.9	86616.4	87352.3			4	25174.8	41950.1	63924	61840.9	41515.6	44137	51261.9	37291.3
	5	22263.2	41020.1	76838.6	94051	99825.4	97592.8	93783.7	88445.8			5	20026.2	36071.9	37795.1	41970	30354.8	30748.2	29577.1	35144.9
	6	27355	42264.5	79974.4	99290.8	100595	101453	94028.1	94900.1			6	25161.2	38116.8	45632.7	29355.6	41480.1	46609.5	46827.4	46491.4
	7	25386.3	40814.2	75927.2	88606	84799.3	81960	77932.4	79923			7	22963	38828.9	48947.3	43123.1	50000.9	49246.8	52628.6	53821.6
	8	20586.7	34707.8	69846.7	101021	96417.4	98682.9	90372.3	83668.3			8	21904.7	38365.6	74375.4	82887.3	74574.7	66723.2	59799.6	57107.6
	9	21136.2	45729.9	81565.3	100505	103465	94889.5	87711.8	89795.3			9	11473.2	31634	42813.4	40929.9	33357.3	38568.9	41287.1	43601.4
	10	29837.8	45484.2	81494.7	107262	104650	102655	96786.8	92730.7			10	13683	31764.7	48393.8	45730.9	46840.6	38929	46140.8	45010.6
	11	16026.8	29954.2	64370.1	86591.8	83977.8	79240.8	80312	67368.9			11	21078.2	33410	50394.9	48003.4	48212.7	47836.6	47326.5	45841.4
	12	25263.6	41173.3	67247.9	84268.9	85847.6	86227	83304.5	83163.9			12	13573.9	35328.3	44504.1	27199.8	34179.8	34937.6	35614.5	36719.6
												13	13114.2	26315.6	38182.2	37542.1	45531.3	35563.1	33544.3	33439.2
												14	21611.5	39423.9	47439.9	50599.6	51596.9	48933.3	41760.4	45263.6
												15	29285.6	46367	68921.1	64019.6	58178.2	58923.4	56479.1	52133.5
												16	23979.1	38915.1	51598.2	49590.7	51713.9	48193.4	53607	50423.5
												17	22943.1	39552.6	46139.8	48907.5	38409.7	35930.2	42455.5	46824
												18	23245.5	30417.8	27375.9	39219.9	35898.7	34456.4	27715.9	23208.1
2	1	24388.1	45257	84867.9	108138	113967	106162	100349	99449.7		2	1	30393.3	59181.7	76040.6	68785.4	52971.6	50949.8	52544.7	45293.1
	2	23628.6	45445.7	86839.2	111817	113421	109807	108058	109524			2	25923.3	45901.7	57594.5	48617.6	54586.7	56733.5	40413.5	41408.2
	3	13907.2	38178.8	69974.1	100048	103051	99278.2	91974.6	91678.7			3	17860.5	36583.6	68957.5	100339	100556	101271	99082.5	103299
	4	25694.1	49019.2	78353.3	105690	109287	106385	103878	102168			4	16305	36166.4	64927.6	106303	120798	113971	114901	113437
	5	28315.8	45063.3	73902.1	104665	117441	119625	107148	105969			5	18675.7	34056.1	63621.9	78593.4	73147.3	58635.5	56007.5	53691.2
	6	21176.3	41803.2	78025.9	97802.4	98460	100897	95140.5	94372.7			6	15310.7	34720.4	67489	107183	102654	101978	98949.5	98398
	7	19962.8	36351.4	63023.9	90096.4	93506.5	89162.1	89314	90399.5			7	22226.7	51050	74303.1	69984	79110.1	75489.1	28561.9	20755.8
	8	24985.4	47309.6	73320.4	107818	111645	107578		103623			8	23861.1	44762.2	65147.2	60743.5	54875.2	49817.5	43419.6	41554.1
	9	17629	43821.6	76643.6	111992	115929	108356	109618	105506			9	19114.1	32455.5	54926.3	70839.3	74094.5	62038.9	53466	39597.7
	10	20878.2	43851.4	86881.7	109391	105801	99432.4	97652.8	97289			10	16813.8	45171.7	88676.9	106080	116286	115423	119080	112521
	11	19730.7	40637.1	75157.1	107201	104551	107758	104637	98998.3			11	19486.9	45962.1	50188.3	45133.3	45712.7	39850.4	16682.8	14810.9
	12	22507.9	45908	84315.4	105725	110326	104330	103049	99598.6			12	19677.6	38385.5	72644.5	92475.7	100635	93770.8	91213.4	81313.3
	13	19119.4	35406.6	75009.2	99788.3	102572	96034.6	99246.4	95376.6			13	14985.7	39810.9	68882.3	88906.1	94174.7	91270.1	89577	86388.9
	14	21295.1	41852.2		94787.3	104674	103983	100855	100766			14	17374	38176.5	68934.3	77450.8	54302.1	41049.6	45474.2	44785
	15	21328.2	47133.8	76391.2	96779.2	102954	94050.7	95311	90547.1			15	28482	47851.8	75934.8	104007	105707	106960	101792	96794.1
	16	24648.4	47174.3	79950.2	109786	110035	103764	108018	107041			16	19728.4	39198	55183	52104.3	57299.6	47614	47390.8	53192.8
												17	20531.6	45265.9	62613.4	61448.9	52096.3	51061.9	46281.5
												18	19411.6	43709.8	61293.7	60753.1	64135.6	59013.9	48839.5	56106.3
												19	26171.7	50694.1	63427.6	48130.1	40980	53602.4	41985.9	41104.7
												20	28253.8	37049.2	61159.1	56247.6	51284.1	37701.3	47557	47595.1
3	1	18512.5	43620.6	76075.8	101963	101155	99948.8	102834	100299		3	1	19696.5	46097.4	56811.8	52680	45888.4	41786.9	41975.3	37359.7
	2	15228.5	32048.9	71053.9	85113	90167.7	89611.5	89899.1	86593.2			2	12945.4	26172	26836.7	34058.1	28515.8	30551.8	35967.7	41745.8
	3	21140.9	41287.4	73625.9	93981.7	91757.7	94959.1	94609.2	90836			3	27855.8	44747.6	52963.9	43013.3	32390.2	32791.8	43022	38397.7
	4	17187.9	28324.1	56699	82926.1	86406.1	85693.4	83613.3	85433			4	23285	31750.1	54123	48649.1	42197.5	47735.8	45288.2	43765.9
	5	24326.7	49743.9	71029.7	104637	107325	105114	100348	99452.3			5	26995.2	47485	55730.6	63114.2	64189.4	69375.8	63203	62548
	6	23163.6	44014.9	72259.5	95145.8	93073.7	91047.6	96238.6	91498.3			6	28624.6	46101.7	48862.4	66457.2	40577.4	46628	60396.3	62494.6
	7	21898.7	36799.2	59126.7	71458.9	87104.2	86161.4	85209.2	84656.6			7	22205.1	36081.5	39258.4	41342.2	33863.1	34881.2	26848.6	28251.5
	8	18192.1	36326.6	61665.8	80248	87062.5	87181.5	82437.9	84778.7			8	15666.3	34995.3	36979.3	41364.7	36720.6	38571.2	51496.7	69898.1
	9	27488	51362.7	81672.8	102339	99869.5	95088.4	92571.5	86809.1			9	26752.1	48419.3	51325.9	48171.5	49621.5	39372.5	39167.8	33420.6
	10	26370.7	49435.8	79470.6	92588.8	97831.2	92407.7	94398.3	90865.2			10	14579.4	33319.5	51301.7	54091.5	50288.5	51237.7	51953	50158.5
	11	29151.3	37110.9	81954.3	103806	100469	98174.1	98052.1	98084.9			11	19905.5	43750.3	39183.1	52277.4	46384.9	40860.9	37886.3	39683.2
	12	22048.3	50457.3	85411.2	96790.2	96710.6	91792.1	91422.7	88169.5			12	18845.5	38510.5	48167.2	53988.4	41085.5	37546.4	38765.2	41788.2
												13	10798.6	24248.8	45960.4	49184.4	49152.6	43932	43524.4	43445.8
												14	19336	44202.3	62268.4	73428.2	68464	62792.8	56438	55658.3
												15	24018.9	42989.5	57190.2	51584.2	49196.3	45930.9	46746.1	47591.5
												16	21173.4	43437.2	60678.2	70120.3	63782.1	66193.5	57421	54042.8
												17	21663.9	36897.7	35030.1	41219.8	29968.1	28641.8	26374.7	26913.9
												18	18236.2	41437	41466.5	51708.6	49050.8	30577.7	27419.4	31444
												19	19121.4	35918.3	36779.9	40146.2	34384.1	31320.9	27699.3	34144.6
												20	24821.2	50804.9	50247	43876	66208.1	57624.3	62950	65228.4
