# Supplementary material for: Distinct inflammatory and wound healing responses to complex caudal fin injuries of larval zebrafish
Source: eLife. 2019 Jul 1;8:e45976. doi: 10.7554/eLife.45976 (PMC6602581; doi:10.7554/eLife.45976)
Supplement: Figure 2—source data 1. [file elife-45976-fig2-data1.xlsx]

## Sheet: Sheet1
Figure 2 - Source Data 1
Figure 2B: neutrophil count during transection versus burn wound over time
Summary Statistics (arithmetic from GraphPad Prism 8)
Wound	Time point	Total n	Mean	SD	SE	Median	lower 95% CI of mean	upper 95% CI of mean		p values*
transection	2 hpw	30	6.13333	3.8213	0.69767	5.5	4.70644	7.56023
burn	2 hpw	42	10.9048	5.35933	0.826963	10.5	9.23468	12.5748		0.003
transection	6 hpw	29	7.03448	5.88875	1.09351	4	4.79452	9.27444
burn	6 hpw	39	22.5128	12.42	1.98879	23	18.4867	26.5389		<0.0001
transection	24 hpw	30	3.8	2.65746	0.485183	4	2.80769	4.79231
burn	24 hpw	41	10.1951	6.89645	1.07704	11	8.01833	12.3719		<0.0001
transection	48 hpw	28	5.28571	2.19186	0.414222	5	4.4358	6.13563
burn	48 hpw	43	12.9767	5.6841	0.866817	13	11.2274	14.7261		<0.0001
transection	72 hpw	31	6.90323	4.64295	0.833899	6	5.20018	8.60627
burn	72 hpw	44	12.1136	5.77169	0.870115	10.5	10.3589	13.8684		0.0042
transection	96 hpw	32	7.5625	4.14991	0.733608	7	6.0663	9.0587
burn	96 hpw	43	10.3953	4.95763	0.756031	10	8.86962	11.9211		0.1454
										*p values determined using SAS for count data with negative binomial distribution
										See methods section and supplemental SAS codes for details of analysis used
Source Data
	neutrophil count during transection								neutrophil count during burn
replicate	2 hpw	6 hpw	24 hpw	48 hpw	72 hpw	96 hpw		replicate	2 hpw	6 hpw	24 hpw	48 hpw	72 hpw	96 hpw
1	3	6	0	6	10	10		1	9	7	6	20	17	5
	6	2	3	3	11	11			9	15	2	12	18	14
	6	10	2	7	3	4			12	19	11	5	13	7
			0	8	13	6			12	23	5	8	12	8
									23	15	4	6	17	16
2	6	3	0	2	5	14			12	14	0	6	22	6
	7	3	6	3	7	11			6	6	1	7	9	8
	4	3	6	4	6	3			4	19	0	13	13	4
	8	9	1	5	2	3			12	22	8	11	3	12
	2	4	1	5	0	12			15	19	1	9	14	6
	10	1	6		6	6			2		5	7	10	15
	7		2		10	8			14			16	9	15
	5				11	6							11	13
						8
								2	8	30	17	6	9	6
3	16	22	8	3	3	3			13	18	23	16	8	4
	5	18	5	6	13	8			5	35	27	12	9	16
	3	19	4	5	5	5			6	28	15	21	10	6
	7	20	4	7	4	19			14	36	22	16	12	9
	16	8	4	8	8	7			5	1	20	21	14	8
	8	13	4	3	6	4			21	24	13	22	11	10
	14	5	7	5	3	10			15	35	17	23	7	8
		8	5	4					11	25	15	22	4	26
									10	11	9	20	9	6
4	3	4	7	8	9	4			15	16	12	16	21	5
	2	3	0	6	7	11			9		2	19	10	7
	7	7	1	3	23	4					11	23	13	10
	4	2	5	12	2	5
	3	4	4	6	5	9		3	16	34	6	13	9	15
	4	3	5	4	4	8			6	28	15	17	10	14
	4	9	2	4	2	7			17	46	4	14	27	13
	0	4	8	4	6	3			10	36	11	9	24	10
	5	4	0	4	14	3			5	36	17	15	5	15
	7	3	8	5	5	17			10	40	12	16	8	12
	4	3	6	8	5	3			6	24	19	8	5	16
	8	4			6	10			12	25	12	16	7	19
									14	38	12	16	14	8
									28	26	6	9	9	16
									13	41	11	17	17	6
									10	42	18	10	28
								4	4	15	10	5	17	12
									4	9	2	8	12	3
									7	11	2	6	14	7
									12	3	8	8	7	14
									14	3	7	8	7	3
									8	3		6	8	14
