# Supplementary material for: Distinct inflammatory and wound healing responses to complex caudal fin injuries of larval zebrafish
Source: eLife. 2019 Jul 1;8:e45976. doi: 10.7554/eLife.45976 (PMC6602581; doi:10.7554/eLife.45976)
Supplement: Figure 2—source data 2. [file elife-45976-fig2-data2.xlsx]

## Sheet: Sheet1
Figure 2 - Source Data 2
Figure 2C: macrophage count during transection versus burn wound over time
Summary Statistics (arithmetic from GraphPad Prism 8)
Wound	Time point	Total n	Mean	SD	SE	Median	lower 95% CI of mean	upper 95% CI of mean		p values*
transection	2 hpw	30	8.26667	3.22633	0.589044	8	7.06194	9.4714
burn	2 hpw	42	11.881	6.20072	0.956791	10.5	9.94867	13.8132		0.0016
transection	6 hpw	29	12.069	5.37143	0.997449	12	10.0258	14.1121
burn	6 hpw	39	21.3333	9.05054	1.44925	20	18.3995	24.2672		<0.0001
transection	24 hpw	30	7.93333	4.73384	0.864276	7	6.16569	9.70098
burn	24 hpw	41	22.4878	11.6729	1.823	21	18.8034	26.1722		<0.0001
transection	48 hpw	28	8.17857	2.98209	0.563562	8	7.02224	9.3349
burn	48 hpw	43	20.8372	11.412	1.74032	17	17.3251	24.3493		<0.0001
transection	72 hpw	31	9.32258	3.8069	0.683739	9	7.9262	10.719
burn	72 hpw	44	17.7727	9.00094	1.35694	15.5	15.0362	20.5093		<0.0001
transection	96 hpw	32	6.96875	3.54223	0.626183	6.5	5.69164	8.24586
burn	96 hpw	43	15.6047	7.78013	1.18646	15	13.2103	17.999		<0.0001
										*p values determined using SAS for count data with negative binomial distribution
										See methods section and supplemental SAS codes for details of analysis used
Source Data
	macrophage count during transection								macrophage count during burn
replicate	2 hpw	6 hpw	24 hpw	48 hpw	72 hpw	96 hpw		replicate	2 hpw	6 hpw	24 hpw	48 hpw	72 hpw	96 hpw
1	8	14	1	5	14	7		1	9	15	22	17	25	3
	6	12	2	4	6	7			15	4	2	20	8	16
	5	5	4	7	4	5			4	1	9	10	20	10
			4	3	9	4			6	20	10	11	10	10
									13	22	11	16	21	20
2	12	16	5	14	11	15			13	14	16	13	18	15
	13	15	16	10	14	8			8	13	7	2	29	20
	11	19	11	12	19	6			7	27	16	13	18	13
	12	12	3	10	8	12			8	22	8	16	8	13
	12	9	9	7	7	8			3	16	18	12	20	16
	11	10	14		11	10			7		14	14	10	19
	8		7		7	10			15			19	15	10
	12				13	9							24	12
						8
								2	23	18	19	24	13	22
3	3	27	15	9	5	4			18	24	43	40	25	7
	11	10	6	9	11	10			20	20	29	27	32	15
	3	9	15	8	13	0			15	30	28	26	23	6
	6	15	10	10	11	16			29	38	42	40	30	26
	5	15	6	10	12	3			8	26	24	21	22	16
	12	18	21	3	3	3			6	16	32	26	15	11
	13	13	13	9	3	4			18	15	41	43	18	19
		17	8	13					25	26	44	48	9	36
									9	36	25	28	13	8
4	8	11	4	8	9	3			13	36	33	39	38	8
	10	18	2	6	13	5			17		13	37	14	22
	8	12	6	9	11	5					16	15	18	7
	3	3	4	14	6	4
	4	15	6	7	14	5		3	9	30	24	21	10	25
	9	10	7	8	5	10			5	33	30	41	7	13
	7	13	7	5	7	7			9	20	13	8	37	34
	7	0	7	5	8	5			5	22	37	19	16	26
	5	9	8	10	12	5			12	10	25	9	7	36
	7	7	10	8	9	11			11	12	36	17	11	16
	6	10	7	6	9	6			8	20	40	11	6	16
	11	6			5	8			5	18	18	27	9	17
									16	37	37	28	10	14
									11	12	12	11	11	16
									6	23	13	13	19	16
									9	40	35	13	46
								4	14	22	21	13	14	17
									10	20	9	38	12	11
									25	25	27	17	20	10
									6	21	14	11	15	12
									13	16	9	6	14	5
									16	12		16	22	7
