# Supplementary material for: Distinct inflammatory and wound healing responses to complex caudal fin injuries of larval zebrafish
Source: eLife. 2019 Jul 1;8:e45976. doi: 10.7554/eLife.45976 (PMC6602581; doi:10.7554/eLife.45976)
Supplement: Figure 2—source data 3. [file elife-45976-fig2-data3.xlsx]

## Sheet: Sheet1
Figure 2 - Source Data 3
Figure 2C: TNFα+ macrophage count during transection versus burn wound over time
Summary Statistics (arithmetic from GraphPad Prism 8)
Wound	Time point	Total n	Mean	SD	SE	Median	lower 95% CI of mean	upper 95% CI of mean		p values*
transection	2 hpw	30	0.466667	0.860366	0.157081	0	0.145401	0.787933
burn	2 hpw	42	0.0952381	0.370203	0.0571235	0	-0.0201251	0.210601		0.0306
transection	6 hpw	29	4.65517	6.31481	1.17263	1	2.25315	7.0572
burn	6 hpw	39	10.3077	9.35036	1.49726	7	7.27666	13.3387		0.0038
transection	24 hpw	30	4.13333	5.65523	1.0325	1	2.02164	6.24503
burn	24 hpw	41	17	13.2816	2.07423	14	12.8078	21.1922		<.0001
transection	48 hpw	28	2.25	2.90115	0.548266	1	1.12505	3.37495
burn	48 hpw	43	11.9535	10.697	1.63128	8	8.66143	15.2455		<.0001
transection	72 hpw	31	1.09677	2.32887	0.418278	0	0.242536	1.95101
burn	72 hpw	44	6.20455	8.05383	1.21416	4	3.75596	8.65313		<.0001
transection	96 hpw	32	0.28125	0.92403	0.163347	0	-0.0518982	0.614398
burn	96 hpw	43	2.65116	3.0228	0.460973	1	1.72088	3.58144		<.0001
										*p values determined using SAS for count data with negative binomial distribution
										See methods section and supplemental SAS codes for details of analysis used
Source Data
	TNFα+ macrophage count during transection								TNFα+ macrophage count recruitment during burn
replicate	2 hpw	6 hpw	24 hpw	48 hpw	72 hpw	96 hpw		replicate	2 hpw	6 hpw	24 hpw	48 hpw	72 hpw	96 hpw
1	0	0	0	0	1	0		1	0	1	6	2	8	0
	0	0	0	0	1	0			0	0	0	7	2	1
	0	0	0	0	0	0			0	0	8	9	1	1
			0	0	1	1			0	0	1	0	0	0
									0	0	3	2	0	0
2	1	4	3	0	0	0			0	0	2	4	0	1
	0	2	14	2	7	0			0	0	2	0	7	5
	0	6	9	5	0	0			0	4	2	4	4	2
	2	7	0	1	1	0			0	1	7	12	2	0
	2	3	3	2	0	0			0	0	8	2	1	0
	1	1	4		1	0			0		2	2	1	2
	3		0		0	0			0			8	7	1
	2				0	0							0	1
						1
								2	0	4	12	4	1	0
3	0	23	13	6	0	1			0	7	42	35	15	0
	0	9	4	4	8	0			0	7	29	25	8	8
	0	8	14	4	4	0			0	16	28	15	5	1
	0	15	10	8	0	5			0	24	33	23	15	4
	0	10	6	3	8	0			0	12	19	8	19	4
	1	18	20	3	0	0			0	11	25	8	0	3
	0	10	12	4	1	0			0	11	36	40	6	6
		14	8	8					0	17	42	20	2	8
									0	24	21	12	3	1
4	0	1	0	0	0	0			0	23	32	24	35	1
	0	0	0	0	0	0			2		12	21	12	6
	0	0	1	1	1	0					14	5	4	4
	0	0	0	10	0	0
	0	1	0	0	0	0		3	0	24	21	16	3	8
	0	0	0	0	0	1			0	30	28	38	4	5
	0	3	0	0	0	0			0	20	7	8	32	5
	0	0	1	0	0	0			0	20	35	19	6	9
	0	0	1	0	0	0			0	7	25	3	4	12
	0	0	0	2	0	0			0	12	32	9	3	0
	2	0	1	0	0	0			0	16	38	8	2	5
	0	0			0	0			1	16	14	24	0	3
									0	23	32	20	6	1
									0	4	9	8	6	1
									0	7	9	12	13	3
									0	29	29	11	23
								4	0	11	17	2	0	0
									0	12	2	31	1	0
									0	1	0	1	5	0
									0	2	7	4	0	2
									1	0	6	0	0	0
									0	6		8	7	0
