# Supplementary material for: Distinct inflammatory and wound healing responses to complex caudal fin injuries of larval zebrafish
Source: eLife. 2019 Jul 1;8:e45976. doi: 10.7554/eLife.45976 (PMC6602581; doi:10.7554/eLife.45976)
Supplement: Figure 2—source data 4. [file elife-45976-fig2-data4.xlsx]

## Sheet: Sheet1
Figure 2 - Source Data 4
Figure 2E: neutrophil count during uninfected and Lm-infected transection
Summary Statistics (arithmetic from GraphPad Prism 8)
Wound	Time point	Total n	Mean	SD	SE	Median	lower 95% CI of mean	upper 95% CI of mean		p values*
uninfected	2 hpw	55	4.72727	3.94149	0.531471	4	3.66174	5.79281
Lm-infected	2 hpw	49	6.46939	3.86815	0.552593	6	5.35833	7.58045		0.0696
uninfected	6 hpw	55	2.63636	2.62723	0.354256	2	1.92612	3.3466
Lm-infected	6 hpw	42	6	5.7594	0.888695	4.5	4.20524	7.79476		0.0002
uninfected	12 hpw	47	1.06383	1.49498	0.218065	0	0.624887	1.50277
Lm-infected	12 hpw	60	5.53333	5.53714	0.714841	4.5	4.10294	6.96373		<0.0001
uninfected	24 hpw	44	1.11364	1.43407	0.216194	1	0.67764	1.54963
Lm-infected	24 hpw	53	14.6792	13.8172	1.89794	10	10.8708	18.4877		<0.0001
uninfected	48 hpw	30	1.13333	1.43198	0.261443	1	0.598622	1.66804
Lm-infected	48 hpw	40	58.425	23.6284	3.73598	53	50.8683	65.9817		<0.0001
										*p values determined using SAS for count data with negative binomial distribution
										See methods section and supplemental SAS codes for details of analysis used
Source Data
	neutrophil count during uninfected transection							neutrophil count during Lm-infected transection
replicate	2 hpw	6 hpw	12 hpw	24 hpw	48 hpw		replicate	2 hpw	6 hpw	12 hpw	24 hpw	48 hpw
1	4	1	0	2	1		1	2	7	4	7	53
	4	0	7	0	0			6	7	8	19	29
	3	3	0	0	0			9	20	2	5	73
	4	2	0	0	0			2	6	8	7	35
	1	3	0	2	3			7	4	2	7	35
	5	3	3	0	0			9	30	4	6	29
	2	2	0	0	0			14	2	6	30	26
	3	4	3	2	1			10	2	6	6	34
	15	0	0	0	0			2	3	5	6	59
	6	2	0	0	1			11	4	5	14	48
	4	4	3	0	4			14	7	0	9	47
	4	4	0					6	4	8	25	24
	4	6						9	3	11	4	38
	2							10	0	3	51	81
	9							5	6	3	2	49
								7
2	2	2	1	1			2	22	0	3	6
	4	6	0	0				7	4	2	3
	11	2	0	2				6	7	3	5
	4	6	0	0				6	6	2	3
	2	0	1	0				3		2	5
	1	2	0	0				5		5	17
	14	3	0	0				5		2	7
	0	1	1	1				4		1	6
	7	4	3	1				5		1	31
	11	1	3	2				4		3	13
	1	11	0	0				4		4	11
	4	2	3	0				7		2	25
	0	0		1				4		5	10
	4	3		2				1		0	8
	8							8		3
3	3	6	0	6	0		3	8	2	3	13	100
	1	0	1	0	1			8	4	1	11	42
	6	3	0	3	1			7	3	11	4	94
	7	1	0	1	2			4	0	8	57	71
	18	1	0	1	2			8	2	1	25	76
	11	0	2	0	0			5	6	24	9	80
	1	3	1	0	0			4	7	5	10	37
	8	0	2	4	1			4	2	5	16	40
	5	1	2	2	1			5	5	5	2	77
	5	2	0	0	0			2	1	4	12	92
	2	2	0	3	6			2	8	12	21	65
	6	0	3	1	1			4	6	1	2	53
	1	2	0	1	3			8	2	5	55	65
	4	8	0	3	2			13	3	8	13	93
	1	3	3	5	2			9	4	5	29	81
	8	3	2	1	0			6	15	9		83
			0							8		66
			1							5
			0							12
			2
4	3	2	0	1	0		4	5	18	0	4	45
	1	0	3	1	2			1	9	8	7	27
	6	1	0	0	0				7	7	9	49
	3	12							1	3	13	77
	9	8							8	1	10	42
	6	0							6	2	6	118
	2	2							11	7	25	43
	0	1								4	23	61
	0	2								14	54
		0								34
		3								7
		2
