# Supplementary material for: Distinct inflammatory and wound healing responses to complex caudal fin injuries of larval zebrafish
Source: eLife. 2019 Jul 1;8:e45976. doi: 10.7554/eLife.45976 (PMC6602581; doi:10.7554/eLife.45976)
Supplement: Figure 2—source data 5. [file elife-45976-fig2-data5.xlsx]

## Sheet: Sheet1
Figure 2 - Source Data 5
Figure 2F: macrophage recruitment during uninfected and Lm-infected transection
Summary Statistics (arithmetic from GraphPad Prism 8)
Wound	Time point	Total n	Mean	SD	SE	Median	lower 95% CI of mean	upper 95% CI of mean		p values*
uninfected	2 hpw	55	11.3091	4.39222	0.592247	11	10.1217	12.4965
Lm-infected	2 hpw	49	13.0204	5.39093	0.770132	12	11.472	14.5689		0.0254
uninfected	6 hpw	55	13.1636	4.82955	0.651217	12	11.858	14.4692
Lm-infected	6 hpw	42	15.119	5.75179	0.88752	14.5	13.3267	16.9114		0.024
uninfected	12 hpw	47	10.8936	4.7605	0.69439	10	9.49588	12.2914
Lm-infected	12 hpw	60	19.2667	9.09436	1.17408	17	16.9173	21.616		<.0001
uninfected	24 hpw	44	8.06818	4.30466	0.648952	7	6.75944	9.37692
Lm-infected	24 hpw	53	24.8302	9.53281	1.30943	24	22.2026	27.4578		<.0001
uninfected	48 hpw	30	8.16667	4.20249	0.767266	8	6.59743	9.7359
Lm-infected	48 hpw	40	86.5	29.9187	4.73056	84	76.9315	96.0685		<.0001
										*p values determined using SAS for count data with Poisson distribution
										See methods section and supplemental SAS codes for details of analysis used
Source Data
	macrophage recruitment during uninfected transection							macrophage recruitment during Lm-infected transection
replicate	2 hpw	6 hpw	12 hpw	24 hpw	48 hpw		replicate	2 hpw	6 hpw	12 hpw	24 hpw	48 hpw
1	5	4	5	4	5		1	9	15	11	30	79
	11	8	14	10	6			6	10	23	21	44
	17	7	10	5	7			11	12	16	28	67
	6	12	5	6	4			4	15	18	24	61
	18	13	12	14	10			18	11	25	27	69
	10	7	9	4	2			12	28	22	27	41
	18	8	10	6	12			12	8	12	16	56
	3	10	10	14	4			9	14	10	11	62
	11	12	11	6	6			6	24	28	20	110
	11	10	4	8	7			12	9	12	10	15
	5	7	6	8	9			13	20	11	31	34
	12	17	7					11	6	17	18	120
	6	12						16	11	23	26	125
	7							9	13	11	21	113
	6							7	10	14	16	77
								5
2
	7	12	6	7			2	29	6	15	18
	16	12	3	10				20	4	34	17
	13	14	6	10				7	17	16	38
	10	13	12	4				9	20	15	15
	16	3	22	6				13		4	18
	11	15	16	12				3		18	33
	17	25	10	10				12		12	16
	10	10	8	4				18		8	34
	9	20	23	7				16		5	54
	7	19	14	13				13		31	15
	9	24	14	12				10		36	20
	9	15	11	5				12		16	10
	10	6		8				6		22	26
	8	9		9				11		13	31
	8							19		18
3	14	16	8	12	12		3	12	12	28	42	144
	12	12	5	9	18			17	12	15	33	84
	19	16	7	6	5			11	12	28	23	121
	18	15	9	13	11			11	19	21	49	118
	8	11	14	5	4			17	20	43	32	102
	14	16	12	5	5			20	21	37	20	121
	15	12	11	2	8			9	13	7	25	83
	16	14	19	4	11			12	15	28	26	70
	15	10	14	8	9			17	11	10	18	94
	10	24	16	4	0			19	18	32	40	96
	10	12	12	26	6			25	27	36	25	125
	20	14	17	4	8			19	17	19	25	116
	19	14	7	4	20			16	28	22	10	74
	18	21	10	6	9			18	18	15	22	103
	11	10	14	13	11			16	11	20	25	83
	16	14	13	7	7			16	22	26		91
			21							33		112
			9							29
			10							25
			16
4	13	20	8	9	11		4	17	16	3	23	112
	9	13	5	4	8			8	14	14	31	110
	8	13	7	12	10				19	17	19	65
	7	17							12	8	19	35
	5	10							18	15	19	84
	7	11							10	16	31	69
	14	21							17	28	31	67
	7	8								14	41	108
	11	13								27	16
		12								15
		19								9
		12
