# Supplementary material for: Distinct inflammatory and wound healing responses to complex caudal fin injuries of larval zebrafish
Source: eLife. 2019 Jul 1;8:e45976. doi: 10.7554/eLife.45976 (PMC6602581; doi:10.7554/eLife.45976)
Supplement: Figure 2—source data 6. [file elife-45976-fig2-data6.xlsx]

## Sheet: Sheet1
Figure 2 - Source Data 6
Figure 2G: macrophages by area (µm2) during uninfected and Lm-infected transection
Summary Statistics (arithmetic from GraphPad Prism 8)
Wound	Time point	Total n	Mean	SD	SE	Median	lower 95% CI of mean	upper 95% CI of mean		p values*
uninfected	2 hpw	13	1562.26	665.916	184.692	1639.75	1159.85	1964.67
Lm-infected	2 hpw	27	1691.17	850.344	163.649	1622.78	1354.78	2027.55		0.8119
uninfected	6 hpw	13	2059.56	504.776	140	2073.21	1754.53	2364.59
Lm-infected	6 hpw	24	2124.82	909.888	185.73	1941.32	1740.61	2509.03		0.8362
uninfected	24 hpw	13	1225.27	647.251	179.515	1198.57	834.141	1616.4
Lm-infected	24 hpw	22	4639.82	1796.27	382.967	4822.83	3843.4	5436.25		<.0001
uninfected	48 hpw	13	2074.16	1021.52	283.319	1992.99	1456.86	2691.45
Lm-infected	48 hpw	22	12473.5	5503.11	1173.27	11494.4	10033.5	14913.4		<.0001
uninfected	72 hpw	14	2323.32	1709.73	456.945	2113.31	1336.15	3310.49
Lm-infected	72 hpw	21	23817	12978.4	2832.12	24054.7	17909.3	29724.7		<.0001
uninfected	96 hpw	14	1144.25	587.551	157.03	1107.56	805.01	1483.49
Lm-infected	96 hpw	24	36740	16941.8	3458.22	39184.2	29586.1	43893.9		<.0001
uninfected	168 hpw	12	505.435	458.774	132.437	416.744	213.944	796.926
Lm-infected	168hpw	22	18471.7	13723.3	2925.81	13409.5	12387.1	24556.2		<.0001
										*p values determined using SAS for Lsmeans plus rank analysis
										See methods section and supplemental SAS codes for details of analysis used
Source Data
	macrophages by area (µm2) during uninfected transection									macrophages by area (µm2) during Lm-infected transection
replicate	2 hpw	6 hpw	24 hpw	48 hpw	72 hpw	96 hpw	168 hpw		replicate	2 hpw	6 hpw	24 hpw	48 hpw	72 hpw	96 hpw	168 hpw
1	2299.96	2287.62	4.628	529.099	1598.1	1044.32	87.926		1	1372.88	1931.29	2244.43	3558.7	4672.43	38744.6	11162
	1095.22	1440.76	1193.94	785.165	2694.86	2381.72	920.911			2969.55	1133.79	5371.21	11677.2	8174.05	32185.6	2381.72
	1823.31	2073.21	902.4	1576.5	535.27	373.3	530.642			1763.15	1499.41	1664.43	20357.2	4408.65	37917.8	7698.94
	1639.75	1787.83	556.866	1240.22	2113.31	1170.81				1203.2	2960.18	4146.41	15581.4	13110.3	27684.4	1719.96
					348.619	700.324				1712.25	743.516	3927.37	9187.51	22897.8	34923.6	13711.9
										1622.78	2292.25	6757.97	16149.1		39623.8	8362.24
2	2247.52	1477.78	763.569	1877.3	6912.23	521.387	376.889			587.717	1630.49	6798.08	10404.6		69400	51640.4
	1359	2696.4	1263.36	2480.44	1621.23	836.07	1178.67			2270.65	2775.07	3162.26	23794			13107.2
	644.792	2085.55	1198.57	1992.99	2502.04	1766.24	46.222
	944.049	1604.27	1537.94	3581.83	3859.49	507.504	122.667		2	1490.12	2963.26	5425.2	9432.78	17737.9	18947.3	19706.7
										2329.27	1951.34	6549.73	1682.94	14305.7	23923.6	1248
3	1871.13	3136.03	783.623	2241.34	2113.31	1635.12	1470.06			3008	809.846	4735.67	9628.68	52495	54881.3	37015.1
	1547.19	1636.66	1533.31	2893.85	2148.79	1763.15	482.823			1736.93	2677.89	5229.29	11311.6	40205.4	58694.6	35534.2
	1857.25	2465.02	2394.06	3777.74	848.41	1337.4	107.979			1426.87	1533.31	3282.58	12713.8	40122.1	8312.88	7061.33
	359.417	1824.85	2133.37	2839.86	3999.87	698.781	283.832			799.048	3567.95	3947.42	10642.1	35246	8664.58	11735.1
	2620.82	2258.31	1662.88	1147.67	1230.97	1283.41	456.599			1645.92	2585.34	4909.98	13435.7	20250.8	214.416
										1713.79	1699.91	2290.71	8215.7	30004.4	37325.4
										627.824	4144.87
										1278.79	3296.46
									3	2645.5	1153.84	2236.72	17383.2	24054.7	40770	9812.25
										4342.32	1331.23	7248.51	18444.4	3908.86	20829.2	32460.2
										535.27	3094.38	8214.15	20543.9	32085.3	54441.7	31604.1
										714.207	1650.54	4970.14	11132.7	26606.1	47588.1	29896.4
										1972.94	2181.18	5601.05	13185.8	32816.5	42553.2	19169.4
										1471.61	1388.31	3362.79	5952.75	27914.2	42806.2	30639.9
										1010.38				28315.3	40321.1	23772.5
										1494.74				20824.6	54353.8	6936.91
										1915.86					46653.3
