# Supplementary material for: Distinct inflammatory and wound healing responses to complex caudal fin injuries of larval zebrafish
Source: eLife. 2019 Jul 1;8:e45976. doi: 10.7554/eLife.45976 (PMC6602581; doi:10.7554/eLife.45976)
Supplement: Figure 2—source data 7. [file elife-45976-fig2-data7.xlsx]

## Sheet: Sheet1
Figure 2 - Source Data 7
Figure 2G: TNFα by area (µm2) during uninfected and Lm-infected transection
Summary Statistics (arithmetic from GraphPad Prism 8)
Wound	Time point	Total n	Mean	SD	SE	Median	lower 95% CI of mean	upper 95% CI of mean		p values*
uninfected	2 hpw	13	94.4703	127.345	35.3191	60.162	17.5166	171.424
Lm-infected	2 hpw	27	168.029	329.398	63.3927	52.452	37.7233	298.334		0.552
uninfected	6 hpw	13	198.678	175.3	48.6194	166.603	92.7451	304.61
Lm-infected	6 hpw	24	368.227	261.869	53.4539	279.979	257.65	478.805		0.1508
uninfected	24 hpw	13	159.279	229.906	63.7646	81.756	20.348	298.21
Lm-infected	24 hpw	22	1601.47	1212.03	258.405	1304.24	1064.08	2138.85		0.0001
uninfected	48 hpw	13	147.396	165.784	45.9801	78.673	47.2135	247.578
Lm-infected	48 hpw	22	6998.84	3908.91	833.383	7275.52	5265.72	8731.95		<.0001
uninfected	72 hpw	14	112.947	158.249	42.2938	40.8795	21.5766	204.317
Lm-infected	72 hpw	21	12995.2	5767.87	1258.65	14643.6	10369.7	15620.7		<.0001
uninfected	96 hpw	14	51.367	76.0385	20.3222	7.7135	7.46361	95.2703
Lm-infected	96 hpw	24	26188.7	12583.4	2568.58	30038.4	20875.2	31502.2		<.0001
uninfected	168 hpw	12	47.99	90.1112	26.0129	0.969403	-9.2639	105.244
Lm-infected	168hpw	22	10789.1	11386.5	2427.61	6559.14	5740.58	15837.6		<.0001
										*p values determined using SAS for LSMeans plus rank analysis
										See methods section and supplemental SAS codes for details of analysis used
Source Data
	TNFα by area (µm2) during uninfected transection									TNFα by area (µm2) during Lm-infected transection
replicate	2 hpw	6 hpw	24 hpw	48 hpw	72 hpw	96 hpw	168 hpw		replicate	2 hpw	6 hpw	24 hpw	48 hpw	72 hpw	96 hpw	168 hpw
1	0	0.00674368	0	0.10496	0.00579189	0.0339744	0.0175488		1	26.224	81.76	274.579	2195.08	2579.18	36895.1	3029.6
	0.191553	0.088868	0.246776	0.00393038	0.0246146	0.050519	0.160807			3.086	610.87	1271.07	9752.1	7037.23	27482.3	100.268
	0.00846043	0.366818	0.0512844	0.0861059	0.0172941	0.0867801	0.130815			53.994	583.095	530.646	17411	3376.7	27340.4	2832.15
	0.0112889	0.0647153	0.185601	0.054729	0.00803005	0.0237187				26.225	282.291	3008.02	9863.16	9961.92	23419.2	260.696
					0.0531009	0.101326				1.543	192.823	1471.61	6915.33	17327.7	30379.3	3978.27
										1664.47	95.642	3176.14	9625.61		32233.4	1871.13
2	97.184	166.603	20.054	200.537	356.335	30.853	40.889			3.085	448.889	1021.18	4863.72		37981	31036.4
	234.474	370.217	334.741	367.137	158.886	1.543	296.889			37.024	61.706	1869.6	7271.65			2809.02
	15.427	299.26	209.792	197.452	75.587	0	0
	78.673	158.886	200.543	286.922	431.922	13.884	1.778		2	303.893	859.217	1405.28	5508.51	9266.19	14370.6	13020.5
										135.747	569.213	1375.97	43.193	8510.34	14819.4	309.335
3	53.994	360.963	143.458	507.505	9.256	104.895	0			208.248	217.508	712.668	1976.03	14643.6	40913.4	36001.8
	444.259	413.416	40.107	225.217	381.017	212.873	0			587.723	174.314	1328.15	6353.83	18251.6	42360.4	34275.6
	177.397	41.649	81.756	20.053	72.503	186.652	41.65			10.798	277.668	377.929	7617.19	13870.7	5983.65	6158.22
	60.162	354.795	834.532	78.673	95.64	30.852	40.108			291.55	499.795	1045.86	7279.38	21730.1	1750.83	7112.9
	66.333	416.493	205.162	32.396	0	137.289	154.257			137.29	121.864	973.36	8596.72	14693	0
										202.078	245.269	243.727	2972.53	16122.9	14066.7
										58.618	652.509
										185.111	589.262
									3	52.452	120.321	794.421	7894.86	15817.5	35998.8	3500.08
										23.139	70.96	2691.77	8710.87	1894.27	14395.2	11344
										16.969	840.702	5223.13	12858.8	18819.3	31374.2	14355.1
										55.532	29.31	1280.33	6356.91	11731.2	38167.7	13827.5
										32.394	646.338	3279.5	8095.38	16346.6	35472.8	6960.05
										337.826	566.13	1877.3	1812.51	13801.3	36389.1	23564.2
										0				20332.6	20812.3	20099.6
										40.109				16784.7	29697.4	913.198
										41.651					36225.6
