# Supplementary material for: Distinct inflammatory and wound healing responses to complex caudal fin injuries of larval zebrafish
Source: eLife. 2019 Jul 1;8:e45976. doi: 10.7554/eLife.45976 (PMC6602581; doi:10.7554/eLife.45976)
Supplement: Figure 3—source data 1. [file elife-45976-fig3-data1.xlsx]

## Sheet: Sheet 1
Figure 3 - Source Data 1
Figure 3B: Area devoid of fibers following transection or thermal injury
Summary Statistics (arithmetic from GraphPad Prism 7)
Wound	Time point	Total n	Mean	SD	SE	Median	lower 95% CI of mean	upper 95% CI of mean		p values*
Transection	4 hpw	26	1824	1052	206.3	1451	1399	2249		<0.0001
Burn	4 hpw	28	14953	4685	885.4	14314	13136	16770
Transection	24 hpw	27	3468	1978	380.6	3234	2685	4250		<0.0001
Burn	24 hpw	28	17005	5952	1125	18901	14697	19314
Transection	48 hpw	24	3063	980.1	200.1	2926	2649	3477		0.0002
Burn	48 hpw	25	14097	11523	2305	7131	9341	18853
Transection	72 hpw	26	1966	783.4	153.6	1877	1649	2282		0.0744
Burn	72 hpw	24	4681	6817	1392	2717	1803	7560
Transection	96 hpw	24	1564	693.3	141.5	1454	1271	1856		0.0018
Burn	96 hpw	23	5972	6553	1366	3422	3139	8806
										*p values determined using SAS, analyzing ranks due to residuals not being normally distributed
										See methods section and supplemental SAS codes for details of analysis used
Source Data
Transection							Burn
	Area devoid of fibers (µm2)							Area devoid of fibers (µm2)
Replicate	4 hpw	24hpw	48hpw	72hpw	96 hpw		Replicate	4 hpw	24hpw	48hpw	72hpw	96 hpw
1	2683.33	5409.9	5304.34	3467.19	677.778		1	9326.74	16597.6	6510.42	2036.46	1836.98
	2604.69	4438.89	2255.21	2275.87	1929.86			10010.4	22188.5	5154.86	3325.69	2551.91
	2886.11	5634.38	3757.99	1331.6	2944.79			12104.5	19270.1	7252.08	3471.88	1001.39
	3023.61	2597.4	4775.87	1303.65	1343.75			12694.3	23830.7	4119.27	2118.23	3598.96
	2480.21	2183.85	3292.01	2235.94	1541.84			10939.2	17282.1	5372.57	4015.8	3854.17
	1881.25	2612.67	2752.95	1775.52	1061.63			18568.2	18838.7	6712.5	3694.62	2346.7
	4203.99	4006.42	1568.06	3322.57				11565.5	5219.97	5875.69	1779.86
	3217.53	3233.68		1222.57				9788.54	7188.54	4126.39
2	670.833	6560.59	2416.84	563.542	764.236		2	20682.6	17388	6830.56	936.632	1462.33
	1046.7	1716.84	2446.53	2055.38	1421.7			12808.2	6605.38	7631.77	956.771	1212.67
	1146.53	3429.51	2588.54	1675	1528.3			16997.6	20995.3	5706.77	1061.63	1679.51
	445.312	9659.55	4210.94	1082.64	1440.45			12170.1	15424.8	7131.25	1946.7	2565.8
	1369.79	4938.37	2916.84	1120.49	1214.06			10779.5	18306.2	24142	1625.52	1461.11
	891.319	3653.65	2099.48	972.049	797.049			14815.6	12619.8	4326.74	2686.46	3422.22
	797.917	3731.25	3797.57	1846.88	3687.5			14573.4	21462.3	30317.2	1333.51	1355.38
	1086.63	4856.42	3368.06	2391.32	1467.88			14055.2	17125.3	27311.8	2167.88
		2759.55	3773.44	2604.86	1574.31			15909.2	20603.1	3531.42
		4701.04	1298.79	1421.88				17776.9	11222.2	3061.81
3	1260.59	1202.26	2748.26	2675.35	1423.79		3	18614.4	25097.2	35482.5	2747.22	5586.98
	1611.29	2879.69	3660.42	1907.81	1298.26			10781.2	20384.9	33651.7	12230.4	12769.4
	804.688	254.688	1772.4	2086.98	1502.08			23326.4	1773.96	32345.7	5790.97	2802.08
	1594.44	1812.33	2934.38	3130.38	905.035			13662	24025.5	29076.4	2104.86	8172.92
	1332.99	2169.44	2952.78	3253.99	1210.07			5366.49	22285.9	24614.2	4168.75	5790.62
	2425.87	4267.19	2822.22	1232.99	2689.24			15367	19079.2	18116.3	5541.49	4665.1
	1000.69	2244.27	3994.44	2314.24	1788.71			22108	19962	14019.6	34502.3	13261.3
	1532.12	1605.38		1843.23	1526.21			22413.7	19451.4		5746.01	22530.2
	1230.9	1065.8			1787.67			23084.5	18963.9		6366.32	8794.97
	4185.76							18388.7	12958.5			24640.3
