# Supplementary material for: Distinct inflammatory and wound healing responses to complex caudal fin injuries of larval zebrafish
Source: eLife. 2019 Jul 1;8:e45976. doi: 10.7554/eLife.45976 (PMC6602581; doi:10.7554/eLife.45976)
Supplement: Figure 3—source data 2. [file elife-45976-fig3-data2.xlsx]

## Sheet: Sheet1
Figure 3 - Source Data 2
Figure 3C: Fiber angle relative to wound edge following transection or thermal injury
Summary Statistics (arithmetic from GraphPad Prism 7)
Wound	Time point	Total n	Mean	SD	SE	Median	lower 95% CI of mean	upper 95% CI of mean		p values*
Transection	24 hpw	25	67.44	6.821	1.364	68.1	64.62	70.25		0.2082
Burn	24 hpw	14	56.89	17.26	4.614	54.6	46.92	66.85
Transection	48 hpw	22	68.24	9.121	1.945	68.5	64.19	72.28		0.3992
Burn	48 hpw	17	69.05	15.81	3.833	71.5	60.92	77.17
Transection	72 hpw	23	71.68	5.918	1.234	69.7	69.12	74.24		0.6123
Burn	72 hpw	23	69.28	11.95	2.492	73.4	64.11	74.45
										*p values determined using SAS, analyzing ranks due to residuals not being normally distributed
										See methods section and supplemental SAS codes for details of analysis used
Source Data
Transection					Burn
	mean fiber angle					mean fiber angle
Replicate	24hpw	48hpw	72hpw		Replicate	24hpw	48hpw	72hpw
1	64	76.8	66.9		1	53.4	82.7	65.8
	60.2	68.5	75.6			73.5	75.2	79.1
	68.1	78.7	69.5			73.2	60.7	73.4
	67.3	64	78.9			80		66.5
	68.5	80.2	60.5			29.8		82.3
	51.5	76.3	79.5			44.9		59.7
	67.1					76.5		74.1
								65.2
2	59.6	54.4	72		2	55.8	74.2	76.4
	68.2	66.2	67.2			52.3	71	82.7
	74.4	60.4	68.4			61.4	69.9	79.8
	76.4	76.7	77.5			30.6	78.7	79
	52.3	58.8	83			52.2	85.7	73.8
	66.5	51.6	83.2				38.9	65
	64.7	68.5	67.4				66	51.5
	74.7	55.6	66				71.5
	61.6	57.4	66.4				37.7
	71.3						83
3	76	61.5	70.2		3	76	89.5	78.4
	77.1	79.8	74			36.8	43.2	63.9
	65	76.6	68.9				79.4	68.4
	72.9	73.6	69.7				66.5	74
	64.1	77.5	72.7					27.8
	69.8	69.9	68.4					75
	72.7	68.2	66.2					64.5
	71.9		76.6					67.1
