# Supplementary material for: Distinct inflammatory and wound healing responses to complex caudal fin injuries of larval zebrafish
Source: eLife. 2019 Jul 1;8:e45976. doi: 10.7554/eLife.45976 (PMC6602581; doi:10.7554/eLife.45976)
Supplement: Figure 3—source data 3. [file elife-45976-fig3-data3.xlsx]

## Sheet: Sheet1
Figure 3 - Source Data 3
Figure 3D: Area devoid of fibers following uninfected or Lm-infected transection
Summary Statistics (arithmetic from GraphPad Prism 7)
Wound	Time point	Total n	Mean	SD	SE	Median	lower 95% CI of mean	upper 95% CI of mean		p values*
Uninfected	24 hpw	28	3206	1235	233.5	3392	2727	3685		0.4378
Lm-infected	24 hpw	32	2959	996.8	176.2	3078	2599	3318
Uninfected	48 hpw	29	3159	849.3	157.7	2980	2836	3482		0.4985
Lm-infected	48 hpw	30	3345	1103	201.3	3210	2934	3757
Uninfected	72 hpw	26	2432	951.1	186.5	2342	2048	2816		<0.0001
Lm-infected	72 hpw	31	3748	1576	283	3785	3170	4326
										*p values determined using SAS, differences of least squares means
										See methods section and supplemental SAS codes for details of analysis used
Source Data
Uninfected					Lm-infected
	Area devoid of fibers (µm2)					Area devoid of fibers (µm2)
Replicate	24hpw	48hpw	72hpw		Replicate	24hpw	48hpw	72hpw
1	1485.76	2334.2	2368.4		1	3144.27	1991.32	4040.28
	3709.72	5570.14	3930.03			1617.71	4279.34	5152.08
	3768.92	3767.19	3218.23			2348.61	1841.84	2827.78
	2126.04	3391.15	4360.42			1272.57	3821.01	7025.52
	3985.76	4500.87	2572.05			3593.75	6208.16	1042.36
	4047.05	1903.99	2020.83			1618.92	3270.49	2068.23
	2172.74	2754.34	2102.43			1908.16	4086.28	2231.6
	2656.77	5053.12	4085.24			2025.69	2729.51	3101.56
	4711.81	3972.57	3701.22			4678.82	5672.4	6584.2
	3346.53	3722.74				3067.01	3971.01	5497.22
	1351.04
					2	4532.64	3623.78	4256.08
2	3675.17	2190.8	3046.01			3851.04	1805.73	3806.77
	4472.4	3258.68	2761.63			3100	4066.32	1385.59
	5196.53	2829.86	820.486			3813.02	2606.77	4853.99
	4204.86	2922.92	1293.75			2951.91	4298.26	3596.18
	3592.36	2947.92	1344.1			3786.63	3168.06	4162.85
	4569.44	3319.97	1184.38			4079.51	1342.19	3420.66
	5418.58	2979.51				4438.54	2614.06	4687.15
	3348.96	1590.97				3856.25		2416.32
		2665.45				3557.12		3926.22
3	1659.03	2787.67	1832.12		3	2071.01	4878.65	3232.29
	692.882	3161.28	2319.97			4214.41	3138.37	1671.53
	3435.76	2885.07	2554.34			3256.94	2014.76	2936.28
	2091.84	3153.3	1620.83			3006.6	2869.79	2616.84
	2975.52	2946.88	2295.83			3397.05	2867.36	4359.72
	1869.96	3130.56	3527.43			1194.44	2978.47	6943.06
	4333.33	2669.62	1725.17			2618.75	2944.97	2434.55
	2651.22	2369.79	2309.9			2799.65	3251.04	3784.72
	2222.57	3454.69	1231.6			1863.19	3373.96	2060.24
		3375.17	2364.41			2255.73	3346.7	5989.93
			2645.14			1663.54	2936.81	4067.19
						3089.41	4367.53
