# Supplementary material for: Distinct inflammatory and wound healing responses to complex caudal fin injuries of larval zebrafish
Source: eLife. 2019 Jul 1;8:e45976. doi: 10.7554/eLife.45976 (PMC6602581; doi:10.7554/eLife.45976)
Supplement: Figure 3—source data 4. [file elife-45976-fig3-data4.xlsx]

## Sheet: Sheet1
Figure 3 - Source Data 4
Figure 3E: Fiber angle relative to wound edge following uninfected or Lm-infected transection
Summary Statistics (arithmetic from GraphPad Prism 7)
Wound	Time point	Total n	Mean	SD	SE	Median	lower 95% CI of mean	upper 95% CI of mean		p values*
Uninfected	24 hpw	28	68.59	4.214	0.7963	69.35	66.96	70.22		0.7363
Lm-infected	24 hpw	32	67.68	5.75	1.016	69.22	65.61	69.76
Uninfected	48 hpw	29	72.23	4.302	0.7989	72.83	70.59	73.87		0.0027
Lm-infected	48 hpw	28	64.96	6.552	1.238	66.52	62.42	67.5
Uninfected	72 hpw	26	70.98	7.005	1.374	70.67	68.15	73.81		<0.0001
Lm-infected	72 hpw	31	60.16	8.891	1.597	60.24	56.9	63.42
										*p values determined using SAS, based on differences of least squares means
										See methods section and supplemental SAS codes for details of analysis used
Source Data
Uninfected					Lm-infected
	mean fiber angle					mean fiber angle
Replicate	24 hpw	48 hpw	72 hpw		Replicate	24 hpw	48 hpw	72 hpw
1	71.87	75.33	81.93		1	70.91	66.64	68.64
	72.02	75.33	68.54			68.16	69.49	66.41
	70.03	76.21	79.06			65.55	62.56	60.3
	77.59	69.53	77.47			70.84	73.74	73.41
	71.19	78.89	77.28			70.05	72.62	62.35
	70.38	72.83	74.58			63.51	71.65	71.6
	70.57	76.08	72.54			79.44	72.29	75.37
	69.04	80.86	58.17			70.11	66.15	69.5
	67.21	74.34	65.17			69.41	72.74	75.73
	69.89	69.02				74.36	63.72	57.18
2	62.28	75.09	75.24		2	61.76	66.4	52.64
	63.95	71.84	67.83			64.83	60.19	63.39
	68.63	69.75	69.07			67.29	50.25	55.58
	71.33	72.85	71.59			49.66	55.95	47.93
	66.97	74.81	77.85			69.38	54.48	52.15
	64.35	69.77	80.28			54.02	57.99	48.27
	62.67	73.25				64.7	64.19	66.42
	57.7	62.8				70.54	52.55	56.49
		62.13				56.79		59.73
						69.06		41.42
3	72.2	73.05	81.83		3	70.28	68.08	60.3
	71.47	71.55	70.2			68.36	68.03	59.49
	65.72	69.89	75.76			67.67	67.86	68.59
	73.81	77.31	57.49			68	55.88	60.24
	64.58	70.72	66.32			65.62	67.2	48.88
	69.31	72.19	71.14			69.05	71.34	60.8
	68.19	68.76	65.56			69.93	63.96	68.62
	69.39	74.7	70.11			69.6	66.87	46.43
	64.73	70.84	59			72.53	70.99	54.55
	73.48	64.96	66.63			72.13	65.04	58.63
			64.87			70.86		53.91
						71.44
