# Supplementary material for: Distinct inflammatory and wound healing responses to complex caudal fin injuries of larval zebrafish
Source: eLife. 2019 Jul 1;8:e45976. doi: 10.7554/eLife.45976 (PMC6602581; doi:10.7554/eLife.45976)
Supplement: Figure 3—source data 5. [file elife-45976-fig3-data5.xlsx]

## Sheet: Sheet1
Figure 3 - Source Data 5
Figure 3G: Number of Vimentin-positive cells at the wound edge following transection, thermal injury or infected transection
Summary Statistics (arithmetic from GraphPad Prism 7)
Wound	Time point	Total n	Mean	SD	SE	Median	lower 95% CI of mean	upper 95% CI of mean		p values*
Transection	6 hpw	26	1.077	1.44	0.2824	0.5	0.4953	1.659
Burn	6 hpw	22	0.4091	0.9081	0.1936	0	0.006455	0.8117		0.2166
Lm-infected	6 hpw	27	1.741	2.505	0.4821	0	0.7497	2.732		0.634
Transection	24 hpw	24	5.458	2.519	0.5142	5	4.395	6.522
Burn	24 hpw	19	7.684	4.46	1.023	8	5.534	9.834		0.1108
Lm-infected	24 hpw	23	4.435	3.591	0.7487	3	2.882	5.988		0.3889
Transection	48 hpw	21	8.952	2.291	0.4999	9	7.91	9.995
Burn	48 hpw	24	9.833	3.807	0.7771	10	8.226	11.44		0.9002
Lm-infected	48 hpw	25	2.6	3.884	0.7767	0	0.9969	4.203		<0.0001
Transection	72 hpw	25	8.48	2.815	0.5631	9	7.318	9.642
Burn	72 hpw	22	10.23	3.436	0.7325	10	8.704	11.75		0.2312
Lm-infected	72 hpw	24	1.417	2.827	0.5771	0	0.2229	2.61		<0.0001
Transection	96 hpw	23	7.565	2.777	0.579	8	6.364	8.766
Burn	96 hpw	22	11.32	3.537	0.7542	10	9.75	12.89		0.0004
Lm-infected	96 hpw	28	0.8929	2.097	0.3962	0	0.0799	1.706		<0.0001
										*p values are comparison between treatment (burn or infection) to control (transection)
										p values determined using SAS, GLIMMIX with negative binomial distribution
										See methods section and supplemental SAS codes for details of analysis used
Source Data
Transection							Burn							Lm-infected
	Vimentin-positive cell count							Vimentin-positive cell count							Vimentin-positive cell count
Replicate	6 hpw	24hpw	48hpw	72hpw	96 hpw		Replicate	6 hpw	24hpw	48hpw	72hpw	96 hpw		Replicate	6 hpw	24hpw	48hpw	72hpw	96 hpw
1	1	4	10	10	3		1	0	0	15	11	9		1	0	2	5	0	0
	0	4	4	4	3			0	9	10	11	10			0	4	7	0	0
	1	3	11	3	4			1	14	6	12	9			0	3	1	0	0
	0	5	10	10	9			0	0	5	6	5			5	1	12	7	7
	1	8		10	7			0	4	3	8	8			0	1	9	0	1
	0	3						0	6	10					1		0		0
																			0
2	3	12	12	5	9		2	0	12	9	9	9
	0	5	8	7	6			3	13	9	10	10		2	0	7	0	0	0
	0	5	9	9	7			0	9	4	6	8			0	0	0	7	0
	0	8	6	5	9			0	13	8	10	13			0	7	3	9	1
	2	4	6	10	7			1	3	13	12	12			3	5	4	0	0
	0	5	7	10	9			0	5	7	7	12			0	6	0	0	0
	2	4	10	7	14			0		15	10	10			0	5	1	1	0
	0	1	10	7	5			0		11	10	15			0	3	10	6	7
	0		9	12	11			0		14	4	19			0	5	0	4	0
	0			4						16	12	9			0	11	2	0	5
												8			0	3	10	0	0
3	1	5	10	7	8										0				0
	0	3	11	10	8		3	1	8	5	14	12
	3	6	9	14	10			0	7	10	15	17		3	2	3	0	0	4
	3	8	12	10	3			3	12	7	12	9			1	3	0	0	0
	0	5	5	9	10			0	10	15	8	17			3	5	1	0	0
	1	10	12	9	6			0	12	8	10	13			5	0	0	0	0
	1	9	8	9	9			0	7	10	20	15			8	15	0	0	0
	5	4	9	12	10			0	2	13	8				2	2	0	0	0
	0	5		7	7					13					3	2	0	0	0
	4	5		12											3	9	0	0	0
															2		0	0	0
															9				0
