# Supplementary material for: Distinct inflammatory and wound healing responses to complex caudal fin injuries of larval zebrafish
Source: eLife. 2019 Jul 1;8:e45976. doi: 10.7554/eLife.45976 (PMC6602581; doi:10.7554/eLife.45976)
Supplement: Figure 4—source data 1. [file elife-45976-fig4-data1.xlsx]

## Sheet: Sheet1
Figure 4 - Source Data 1
Figure 4B: regrowth area in STAT3 +/+, STAT3+/- and STAT3 -/- larvae at 72 hptt
Summary Statistics (arithmetic from GraphPad Prism 8)
Genotype	Total n	Mean	SD	SE	Median	lower 95% CI of mean	upper 95% CI of mean		p values*
STAT3 +/+	32	89495	7673	1356	87234	86729	92262
STAT3 +/-	65	92175	8809	1093	90375	89992	94357		0.0869
STAT3 -/-	40	51073	8963	1417	49688	48206	53939		<.0001
									*p vs STAT3 +/+; values determined using SAS for LSMeans analysis plus rank analysis
									See methods section and supplemental SAS codes for details of analysis used
Source Data
Wound type: Simple Transection
	Regrowth area at 72 hptt
Replicate	STAT3 +/+	STAT3 +/-	STAT -/-
1	85384	99817.5	62307.9
	80936.2	91262.2	58768.8
	82123.1	85668.5	49959.5
	88641.1	98859	55530.9
	94252	103834	54330.3
	84085.5	89494.5	67670.1
	87008.1	84497.4	54404.6
	85428.4	90101.1	62342.4
	85682.1	83262.4	71419.4
	95992.9	83377.8	62170.6
	80723.9	87776.2
		87701.9
		90375.3
		86571.3
		85688.4
		77090.3
		89201.6
		88702.5
		97926.1
		93374.8
2	70637.7	82092.6	38678.3
	86787.8	83179.4	51472.9
	100739	84860.6	49416.6
	86274	92240.9	38928.4
	84108.1	103308	56546.8
	89965.1	93066.4	47311.2
	93240.1	95367.2	45900.1
	102258	87419.7	48197.1
	84387.3	96391.5	47523.2
	79799.3	94740.6	51691.4
	80940.1	86255.2	48090.3
		95609.8
		88273.6
		95291.7
		88751.6
		96779.5
		95481.5
		87343
		93475.6
		91351.1
		77652.1
		87509.9
		84201.9
		87926.1
3	100983	70221.7	47939.7
	87460.4	100566	50506.8
	97466.7	86204.6	50520.3
	94794.3	101983	47548.7
	94699.1	107081	54373.1
	97019.7	86279.4	48647.1
	100439	105914	55746.5
	97676.7	95362.1	42674.1
	86393.2	115627	34901.5
	97523.1	98948.2	51027.7
		89518.3	49152.6
		89254.7	45676.5
		96830.6	27805.1
		106004	71671.1
		101024	43238.9
		95946.8	46352.4
		99254.7	58026.6
		77125.5	49006.6
		89935.9	45428.1
		121192
		93925
