# Supplementary material for: Distinct inflammatory and wound healing responses to complex caudal fin injuries of larval zebrafish
Source: eLife. 2019 Jul 1;8:e45976. doi: 10.7554/eLife.45976 (PMC6602581; doi:10.7554/eLife.45976)
Supplement: Figure 4—source data 2. [file elife-45976-fig4-data2.xlsx]

## Sheet: Sheet1
Figure 4 - Source Data 2
Figure 4D: Number of VimGFP-positive cells at the wound edge following transection in STAT3 +/+ or STAT3 -/- larvae at 72 hpw
Summary Statistics (arithmetic from GraphPad Prism 7)
Genotype	Total n	Mean	SD	SE	Median	lower 95% CI of mean	upper 95% CI of mean		p values*
STAT3 +/+	28	6.929	2.292	0.4332	7	6.04	7.817		0.0002
STAT3 -/-	32	3.438	3.583	0.6333	2	2.146	4.729
									*p values determined using SAS, GLIMMIX with negative binomial distribution
									See methods section and supplemental SAS codes for details of analysis used
Source Data
Transection
	VimGFP-positive cell count
Replicate	STAT3 +/+	STAT3 -/-
1	5	0
	10	0
	5	13
	4	4
	8	5
	7	0
	5	2
	3	0
	10	1
	3	2
	10	0
		7
2	7	12
	6	4
	7	1
	7	2
	8	2
	8	10
	10	0
	7	5
	8	0
		4
3	6	3
	5	9
	8	2
	3	5
	9	1
	10	0
	10	4
	5	5
		1
		6
