# Supplementary material for: Distinct inflammatory and wound healing responses to complex caudal fin injuries of larval zebrafish
Source: eLife. 2019 Jul 1;8:e45976. doi: 10.7554/eLife.45976 (PMC6602581; doi:10.7554/eLife.45976)
Supplement: Figure 4—source data 3. [file elife-45976-fig4-data3.xlsx]

## Sheet: Sheet1
Figure 4 - Source Data 3
Figure 4E: Contour length of wound edge, from SHG images, following transection in STAT3 +/+ or STAT3 -/- larvae at 72 hpw
Summary Statistics (arithmetic from GraphPad Prism 7)
Genotype	Total n	Mean	SD	SE	Median	lower 95% CI of mean	upper 95% CI of mean		p value*
STAT3 +/+	28	624.1	185.1	34.97	567.6	552.3	695.8		<0.0001
STAT3 -/-	32	407.8	132.5	23.43	367.5	360	455.5
									*p values determined using SAS, analyzing ranks due to residuals not being normally distributed
									See methods section and supplemental SAS codes for details of analysis used
Source Data
Transection
	Wound Contour Length (microns)
Replicate	STAT3 +/+	STAT3 -/-
1	454.138	300.929
	783.667	276.203
	602.04	385.098
	997.5	382.204
	913.023	488.863
	781.38	308.444
	756.344	526.129
	1049.49	350.394
	793.677	373.929
	556.575	348.725
	384.653	585.607
		281.145
2	534.338	466.476
	497.982	361.153
	488.72	374.016
	422.544	421.269
	387.556	339.3
	617.76	332.544
	875.804	346.926
	551.716	458.104
	412.085	287.231
		475.698
3	669.346	381.459
	454.008	330.631
	624.301	325.653
	482.347	617.252
	530.031	296.071
	578.586	286.727
	732.993	548.3
	541.932	650.284
		279.78
		862.136
