# Supplementary material for: Distinct inflammatory and wound healing responses to complex caudal fin injuries of larval zebrafish
Source: eLife. 2019 Jul 1;8:e45976. doi: 10.7554/eLife.45976 (PMC6602581; doi:10.7554/eLife.45976)
Supplement: Figure 4—source data 4. [file elife-45976-fig4-data4.xlsx]

## Sheet: Sheet1
Figure 4 - Source Data 4
Figure 4G - regrowth area at 72 hptt in ALK5 (TGFbRI) inhibitor-treated larvae
Summary Statistics (arithmetic from GraphPad Prism 8)
Genotype	Total n	Mean	SD	SE	Median	lower 95% CI of mean	upper 95% CI of mean		p values*
Untreated	36	102338	8317	1386	102603	99524	105152		0.084
0.5% DMSO	36	105235	6328	1055	105055	103093	107376
25 uM ALK5i	43	50422	10204	1556	48983	47282	53563		<.0001
									*p vs DMSO; values determined using SAS for LSMeans analysis plus rank analysis
									See methods section and supplemental SAS codes for details of analysis used
Source Data
Wound type: Simple Transection
	Regrowth area at 72 hptt
Replicate	Untreated	0.5% DMSO	25 uM ALK5i
1	110727	119004	65616
	89260.4	98814.2	51834.7
	91088	106446	43847.1
	105051	99404.4	47694.2
	104804	102988	51706.7
	98010.7	98026.7	32032
	118798	105893	66478.2
	110588	106313	63528.9
	103644	94497.8	65045.3
	113484	102318	55297.8
	104898	94760.9	59969.8
	104201	106814	61480.9
			47667.6
			54640
2	94501.3	105557	68316.4
	90238.2	105479	41930.7
	102672	111420	44926.2
	99632	111337	43607.1
	90682.7	110293	28730.7
	87340.4	107927	35788.4
	99774.2	102183	54144
	91212.4	104631	60588.4
	97968	99192.9	32707.6
	94620.4	98602.7	47328
	101630	119109	42318.2
	110674	101764	44725.3
3	102620	103995	47525.3
	96355.6	107170	54492.4
	102585	101952	58636.4
	99932.4	115883	44848
	121442	115070	57756.4
	101198	103963	41303.1
	109892	99104	57607.1
	97770.7	110201	60218.7
	111762	101684	42030.2
	107673	110382	41276.4
	110517	110190	34517.3
	106910	96076.4	48983.1
			42652.4
			46942.2
			60469.3
			54503.1
			62442.7
