# Supplementary material for: Distinct inflammatory and wound healing responses to complex caudal fin injuries of larval zebrafish
Source: eLife. 2019 Jul 1;8:e45976. doi: 10.7554/eLife.45976 (PMC6602581; doi:10.7554/eLife.45976)
Supplement: Figure 4—source data 5. [file elife-45976-fig4-data5.xlsx]

## Sheet: Sheet1
Figure 4 - Source Data 5
Figure 4H - vimGFP-positive cells at the wound edge at 72 hptt in ALK5 (TGFbRI) inhibitor-treated larvae
Summary Statistics (arithmetic from GraphPad Prism 8)
Genotype	Total n	Mean	SD	SE	Median	lower 95% CI of mean	upper 95% CI of mean		p values*
Untreated	36	12.08	3.083	0.5139	13	11.04	13.13		0.1079
0.5% DMSO	36	11.25	2.719	0.4532	11	10.33	12.17
25 uM ALK5i	43	1.302	2.042	0.3113	0	0.674	1.931		<.0001
									*p vs DMSO; values determined using SAS, GLIMMIX with negative binomial distribution
									See methods section and supplemental SAS codes for details of analysis used
Source Data
Wound type: Simple Transection
	vimGFP-positive cells at 72 hptt
Replicate	Untreated	0.5% DMSO	25 uM ALK5i
1	12	6	4
	6	11	1
	14	12	0
	11	15	1
	14	10	0
	12	11	0
	16	12	4
	16	13	0
	14	8	0
	8	11	3
	14	17	5
	14	13	3
			0
			0
2	8	10	0
	14	11	0
	18	11	0
	15	11	0
	13	16	0
	15	7	0
	14	13	0
	16	13	5
	14	15	0
	12	13	0
	14	11	0
	8	12	0
3	14	12	0
	13	8	2
	10	17	0
	11	9	6
	7	9	0
	9	6	0
	13	11	6
	7	10	5
	10	10	0
	9	9	0
	13	9	0
	7	13	0
			0
			0
			5
			4
			2
